# Supplementary material for: Understanding the impact of COVID-19 on the informal sector workers in Bangladesh
Source: PLoS One. 2022 Mar 31;17(3):e0266014. doi: 10.1371/journal.pone.0266014 (PMC8970377; doi:10.1371/journal.pone.0266014)
Supplement: S1 Data — (ZIP) [file pone.0266014.s001.zip]

Archive with 3 entries (2 files):
- BRAC informal data_final_revised.dta
- __MACOSX/
- __MACOSX/._BRAC informal data_final_revised.dta
